# Supplementary material for: The Impact of Palivizumab for Respiratory Syncytial Virus Prophylaxis on Preschool Childhood Asthma
Source: Vaccines (Basel). 2024 Nov 10;12(11):1269. doi: 10.3390/vaccines12111269 (PMC11598595; doi:10.3390/vaccines12111269)
Supplement: Supplementary file 1 [file vaccines-12-01269-s001.zip]

Archive with 1 entries (1 files):
- vaccines-3245802-supplementary.pdf
